# Supplementary material for: DNA Methylation at ATP11A cg11702988 Is a Biomarker of Lung Disease Severity in Cystic Fibrosis: A Longitudinal Study
Source: Genes (Basel). 2021 Mar 19;12(3):441. doi: 10.3390/genes12030441 (PMC8003783; doi:10.3390/genes12030441)
Supplement: Supplementary file 1 [file genes-12-00441-s001.zip]

Archive with 15 entries (12 files):
- Supplementary/
- Supplementary/.DS_Store
- __MACOSX/
- __MACOSX/Supplementary/
- __MACOSX/Supplementary/._.DS_Store
- Supplementary/Table S1.docx
- __MACOSX/Supplementary/._Table S1.docx
- Supplementary/Table S4.xlsx
- __MACOSX/Supplementary/._Table S4.xlsx
- Supplementary/Figure S1.pdf
- __MACOSX/Supplementary/._Figure S1.pdf
- Supplementary/Table S3.xlsx
- __MACOSX/Supplementary/._Table S3.xlsx
- Supplementary/Table S2.xlsx
- __MACOSX/Supplementary/._Table S2.xlsx
