# Supplementary material for: DNA Methylation at ATP11A cg11702988 Is a Biomarker of Lung Disease Severity in Cystic Fibrosis: A Longitudinal Study
Source: Genes (Basel). 2021 Mar 19;12(3):441. doi: 10.3390/genes12030441 (PMC8003783; doi:10.3390/genes12030441)
Supplement: Supplementary file 1 [file genes-12-00441-s001.zip › Supplementary/Table S4.xlsx]

## Sheet: Sheet1
Table S4. Longitudinal analysis with linear mixed models: association between methylation at ATP11A and clinical variables along 4 visits
	Clinical variable		Sex		Age
	fixed effect coeff	p-value	fixed effect coeff	p-value	fixed effect coeff	p-value
Severity	-5.15538	0.0259623	-2.62664	0.379764	0.250431	0.346557
FEV1%	0.125431	0.0204632	-3.26817	0.266434	0.575022	0.0385242
FEV1L	2.93884	0.0175191	-1.50309	0.623116	0.500464	0.0612718
FVC%	0.0968931	0.104682	-3.39777	0.268312	0.45629	0.0932298
FVCL	2.43342	0.0387762	-0.830396	0.800952	0.396427	0.134311
FEV1/FVC	0.222808	0.0246484	-4.02292	0.166175	0.660875	0.0257418
No Exacerbation	-1.1826	0.0272787	-1.52898	0.62877	0.515993	0.0556953
Exacerbation	0.540043	0.611675	-3.51854	0.26691	0.380996	0.172378
BMI	0.56175	0.2157	-3.68726	0.221387	0.233655	0.413667
Diabetes	-2.81035	0.202292	-3.29716	0.301787	0.545329	0.0588115
P. aeruginosa	-4.17651	0.0285766	-3.18208	0.290314	0.376671	0.157675
MRSA	-1.74186	0.374061	-2.97474	0.362676	0.505919	0.0742393
lumacaftor/ivacaftor	-1.25136	0.47616	-3.52757	0.258918	0.388579	0.157135
