# Supplementary material for: DNA Methylation at ATP11A cg11702988 Is a Biomarker of Lung Disease Severity in Cystic Fibrosis: A Longitudinal Study
Source: Genes (Basel). 2021 Mar 19;12(3):441. doi: 10.3390/genes12030441 (PMC8003783; doi:10.3390/genes12030441)
Supplement: Supplementary file 1 [file genes-12-00441-s001.zip › Supplementary/Table S3.xlsx]

## Sheet: Sheet1
Table S3, Spearman correlations adjusted forage an sex between DNA methylation at ATP11A and clinical variables at four visits
	V1		V2		V3		V4
	r	p-value	r	p-value	r	p-value	r	p-value
Severity	-0.393601	0.0108956	-0.363281	0.0249735	-0.434331	0.0185592	-0.559496	0.00241111
FEV1%	0.503282	0.000796381	0.306692	0.0610909	0.368306	0.0493134	0.502114	0.00895367
FEV1L	0.517693	0.000527339	0.41691	0.00921642	0.448044	0.014792	0.561419	0.00284322
FVC%	0.382135	0.0136799	0.256277	0.120402	0.22389	0.242991	0.431835	0.0275989
FVCL	0.377417	0.0149895	0.330105	0.0429638	0.309354	0.102472	0.440404	0.0243423
FEV1/FVC	0.461689	0.00237739	0.255555	0.121487	0.42576	0.0212926	0.481654	0.0127231
No Exacerbation	-0.454168	0.00539537	-0.366157	0.0280691	-0.249666	0.191501	-0.482024	0.0108942
Exacerbation	-0.165612	0.30076	-0.19697	0.242609	0.0915337	0.636759	-0.100585	0.617643
BMI	0.28816	0.0676943	0.330521	0.0426863	0.371419	0.0472799	0.47147	0.0150404
Diabetes	-0.180431	0.258945	-0.0414981	0.80462	-0.216039	0.26034	-0.356311	0.0681159
P. aeruginosa	-0.379232	0.0144736	-0.415297	0.0105865	-0.231953	0.225988	-0.34036	0.0823571
MRSA	-0.225065	0.157133	0.00303283	0.985787	0.0977431	0.613966	0.0309382	0.878249
lumacaftor/ivacaftor	-0.28318	0.0727992	0.0585474	0.726974	-0.190971	0.339993	0.0110607	0.959091
