# Supplementary material for: DNA Methylation at ATP11A cg11702988 Is a Biomarker of Lung Disease Severity in Cystic Fibrosis: A Longitudinal Study
Source: Genes (Basel). 2021 Mar 19;12(3):441. doi: 10.3390/genes12030441 (PMC8003783; doi:10.3390/genes12030441)
Supplement: Supplementary file 1 [file genes-12-00441-s001.zip › Supplementary/Table S2.xlsx]

## Sheet: Sheet1
Table S2, Spearman correlations adjusted for age and sex between DNA methylation at seven CpG sites and clinical variables at baseline visit 1
	Intergenic_cg10582608		ATP11A_cg11702988		PCDHbeta7_cg17735593		PTPRN2_cg23299919		C13orf26_08379987		PCDHbeta4_cg06048354		CSF1R_cg05524038
	r	p-value	r	p-value	r	p-value	r	p-value	r	p-value	r	p-value	r	p-value
Severity	-0.115166	0.497298	-0.394765	0.0106421	-0.0552827	0.745198	-0.00185748	0.991295	0.223964	0.182676	-0.0540879	0.736971	0.109708	0.524162
FEV1%	0.151723	0.370027	0.499428	0.000886496	0.0255554	0.880657	0.020503	0.904129	-0.168901	0.317636	0.0983559	0.540673	-0.079555	0.644643
FEV1L	0.105888	0.532798	0.521421	0.00047259	0.0123767	0.942042	0.0717589	0.672984	-0.15545	0.358245	0.122357	0.445994	0.0627666	0.716106
FVC%	0.189069	0.262401	0.380882	0.0140178	0.0407644	0.81068	-0.058229	0.732105	-0.0954183	0.574273	0.100601	0.531427	-0.216818	0.204025
FVCL	0.175336	0.299275	0.379993	0.0142619	-0.00894806	0.958081	0.0972991	0.566715	-0.13259	0.434042	0.217488	0.171955	0.0843773	0.62465
FEV1/FVC	0.0545135	0.748627	0.448849	0.00324476	-0.0265463	0.876065	0.010774	0.949537	-0.127687	0.451377	0.0669283	0.677583	0.00216398	0.990006
No Exacerbation	0.0848496	0.644283	-0.457644	0.00500941	-0.0752866	0.682156	-0.278435	0.122807	0.268883	0.13673	-0.0409159	0.81271	-0.222522	0.228901
Exacerbation	-0.037476	0.825707	-0.160959	0.314732	-0.172564	0.307101	0.274186	0.100546	0.195091	0.247222	0.0164006	0.918936	0.00622788	0.971243
BMI	0.141079	0.404916	0.294733	0.0613952	0.162257	0.337319	0.116895	0.490819	-0.146319	0.387511	0.28695	0.0689079	0.0520323	0.763125
Diabetes	-0.282901	0.0897701	-0.184629	0.247839	-0.0304755	0.857895	-0.162023	0.338025	-0.267711	0.109171	0.0410275	0.798965	-0.0334335	0.846509
P, aeruginosa	0.277861	0.100835	-0.3757	0.0168922	0.0710051	0.680695	0.0357717	0.835915	0.00908521	0.95806	-0.130487	0.42224	-0.19502	0.261577
MRSA	-0.176466	0.303226	-0.263822	0.099983	-0.0529321	0.759148	-0.0821782	0.633736	0.262363	0.122142	0.0848005	0.602884	-0.119038	0.495813
lumacaftor/ivacaftor	-0.372856	0.0230382	-0.279787	0.0764472	-0.106784	0.529316	0.0367247	0.829149	-0.00845289	0.960399	-0.283538	0.0724225	-0.113982	0.508023
